# Supplementary material for: Data on the potential impact of food supplements on the growth of mouse embryonic stem cells
Source: Data Brief. 2016 Apr 4;7:1190–5. doi: 10.1016/j.dib.2016.03.098 (PMC5063814; doi:10.1016/j.dib.2016.03.098)
Supplement: Supplementary file 1 — Supplementary material [file mmc1.zip]

Archive with 7 entries (7 files):
- coi_disclosureAR.pdf
- coi_disclosureJRS.pdf
- coi_disclosureMC.pdf
- coi_disclosureMIS.pdf
- coi_disclosureMR.pdf
- coi_disclosureSP.pdf
- coi_disclosureTP.pdf
